# Supplementary material for: Comparative Early Postoperative Outcomes in Acute Calculous vs. Acute Acalculous Cholecystitis: A Retrospective Analysis
Source: Medicina (Kaunas). 2026 Apr 27;62(5):834. doi: 10.3390/medicina62050834 (PMC13208797; doi:10.3390/medicina62050834)
Supplement: Supplementary file 1 [file medicina-62-00834-s001.zip]

Archive with 1 entries (1 files):
- medicina-4217883-supplementary.pdf
